# Supplementary material for: Synchronous wearable ultrasound for early detection of coronary and carotid artery comorbidity
Source: Sci Adv. 2026 Jun 19;12(25):eaed2114. doi: 10.1126/sciadv.aed2114 (PMC13281808; doi:10.1126/sciadv.aed2114)
Supplement: Supplementary file 2 — Movies S1 and S2 [file sciadv.aed2114_movies_s1_and_s2.zip]

Archive with 2 entries (2 files):
- aed2114_movie_s1.mp4
- aed2114_movie_s2.mp4
